# Supplementary material for: A survey of tandem repeat instabilities and associated gene expression changes in 35 colorectal cancers
Source: BMC Genomics. 2015 Sep 16;16(1):702. doi: 10.1186/s12864-015-1902-9 (PMC4574073; doi:10.1186/s12864-015-1902-9)
Supplement: Additional file 1: — This file contains 3 supplemental tables. (XLSX 263 kb) [file 12864_2015_1902_MOESM1_ESM.xlsx]

## Sheet: S1
A1CF	List of genes analyzed in this study, indicated by their HUGO sequence IDs.
A2M
A2ML1
A4GALT
A4GNT
AAAS
AACS
AADAC
AADACL2
AADACL3
AADACL4
AADAT
AAGAB
AAK1
AAMP
AANAT
AARS
AARS2
AARSD1
AASDH
AASDHPPT
AASS
AATF
AATK
ABAT
ABCA1
ABCA10
ABCA11P
ABCA12
ABCA13
ABCA17P
ABCA2
ABCA3
ABCA4
ABCA5
ABCA6
ABCA7
ABCA8
ABCA9
ABCB1
ABCB10
ABCB11
ABCB4
ABCB5
ABCB6
ABCB7
ABCB8
ABCB9
ABCC1
ABCC10
ABCC11
ABCC12
ABCC13
ABCC2
ABCC3
ABCC4
ABCC5
ABCC6
ABCC6P1
ABCC6P2
ABCC8
ABCC9
ABCD1
ABCD2
ABCD3
ABCD4
ABCE1
ABCF2
ABCF3
ABCG1
ABCG2
ABCG4
ABCG5
ABCG8
ABHD1
ABHD10
ABHD11
ABHD12
ABHD12B
ABHD13
ABHD14A
ABHD14B
ABHD15
ABHD2
ABHD3
ABHD4
ABHD5
ABHD6
ABHD8
ABI1
ABI2
ABI3
ABI3BP
ABL1
ABL2
ABLIM1
ABLIM2
ABLIM3
ABO
ABR
ABRA
ABT1
ABTB1
ABTB2
ACAA1
ACAA2
ACACA
ACACB
ACAD10
ACAD11
ACAD8
ACAD9
ACADL
ACADM
ACADS
ACADSB
ACADVL
ACAN
ACAP1
ACAP2
ACAP3
ACAT1
ACAT2
ACBD3
ACBD4
ACBD5
ACBD6
ACBD7
ACCS
ACCSL
ACD
ACE
ACE2
ACER1
ACER2
ACER3
ACHE
ACIN1
ACLY
ACMSD
ACN9
ACO1
ACO2
ACOT1
ACOT11
ACOT12
ACOT13
ACOT2
ACOT4
ACOT6
ACOT7
ACOT8
ACOT9
ACOX1
ACOX2
ACOX3
ACOXL
ACP1
ACP2
ACP5
ACP6
ACPL2
ACPP
ACPT
ACR
ACRBP
ACRC
ACRV1
ACSBG1
ACSBG2
ACSF2
ACSF3
ACSL1
ACSL3
ACSL4
ACSL5
ACSL6
ACSM1
ACSM2A
ACSM2B
ACSM3
ACSM4
ACSM5
ACSS1
ACSS2
ACSS3
ACTA1
ACTA2
ACTB
ACTBL2
ACTC1
ACTG1
ACTG2
ACTL6A
ACTL6B
ACTL7A
ACTL7B
ACTL8
ACTL9
ACTN1
ACTN2
ACTN3
ACTN4
ACTR10
ACTR1A
ACTR1B
ACTR2
ACTR3
ACTR3B
ACTR3C
ACTR5
ACTR6
ACTR8
ACTRT1
ACTRT2
ACVR1
ACVR1B
ACVR1C
ACVR2A
ACVR2B
ACVRL1
ACY1
ACY3
ACYP1
ACYP2
ADA
ADAD1
ADAD2
ADAL
ADAM10
ADAM11
ADAM12
ADAM15
ADAM17
ADAM18
ADAM19
ADAM2
ADAM20
ADAM21
ADAM21P1
ADAM22
ADAM23
ADAM28
ADAM29
ADAM30
ADAM32
ADAM33
ADAM3A
ADAM6
ADAM7
ADAM8
ADAM9
ADAMDEC1
ADAMTS1
ADAMTS10
ADAMTS12
ADAMTS13
ADAMTS14
ADAMTS15
ADAMTS16
ADAMTS17
ADAMTS18
ADAMTS19
ADAMTS2
ADAMTS20
ADAMTS3
ADAMTS4
ADAMTS5
ADAMTS6
ADAMTS7
ADAMTS8
ADAMTS9
ADAMTSL1
ADAMTSL2
ADAMTSL3
ADAMTSL4
ADAMTSL5
ADAP1
ADAP2
ADAR
ADARB1
ADARB2
ADAT1
ADAT2
ADAT3
ADC
ADCK1
ADCK2
ADCK4
ADCK5
ADCY1
ADCY10
ADCY2
ADCY3
ADCY4
ADCY5
ADCY6
ADCY7
ADCY8
ADCY9
ADCYAP1
ADCYAP1R1
ADD1
ADD2
ADD3
ADH1A
ADH1B
ADH1C
ADH4
ADH5
ADH6
ADH7
ADHFE1
ADI1
ADIG
ADIPOQ
ADIPOR1
ADIPOR2
ADK
ADM
ADM2
ADNP
ADNP2
ADO
ADORA1
ADORA2A
ADORA2B
ADORA3
ADPGK
ADPRH
ADPRHL1
ADPRHL2
ADRA1A
ADRA1B
ADRA1D
ADRA2A
ADRA2B
ADRA2C
ADRB1
ADRB2
ADRB3
ADRBK1
ADRBK2
ADRM1
ADSL
ADSS
ADSSL1
AEBP1
AEBP2
AEN
AES
AFAP1
AFAP1L1
AFAP1L2
AFF1
AFF2
AFF3
AFF4
AFG3L2
AFM
AFMID
AFP
AFTPH
AGA
AGAP1
AGAP11
AGAP2
AGAP3
AGAP4
AGAP5
AGAP6
AGAP7
AGAP8
AGBL1
AGBL2
AGBL3
AGBL4
AGBL5
AGFG1
AGFG2
AGGF1
AGK
AGL
AGMAT
AGPAT2
AGPAT3
AGPAT4
AGPAT5
AGPAT6
AGPAT9
AGPS
AGR2
AGR3
AGRN
AGRP
AGT
AGTPBP1
AGTR1
AGTR2
AGTRAP
AGXT
AGXT2
AHCTF1
AHCY
AHCYL1
AHCYL2
AHDC1
AHI1
AHNAK
AHNAK2
AHR
AHRR
AHSA1
AHSA2
AHSG
AHSP
AICDA
AIDA
AIF1L
AIFM1
AIFM2
AIFM3
AIG1
AIM1
AIM1L
AIM2
AIMP1
AIMP2
AIP
AIPL1
AIRE
AJAP1
AK1
AK2
AK3
AK5
AK7
AKAP1
AKAP10
AKAP11
AKAP12
AKAP13
AKAP14
AKAP2
AKAP3
AKAP4
AKAP5
AKAP6
AKAP7
AKAP8
AKAP8L
AKAP9
AKIRIN1
AKIRIN2
AKNA
AKNAD1
AKR1A1
AKR1B1
AKR1B10
AKR1B15
AKR1C1
AKR1C2
AKR1C3
AKR1C4
AKR1CL1
AKR1D1
AKR1E2
AKR7A2
AKR7A3
AKR7L
AKT1
AKT1S1
AKT2
AKT3
AKTIP
ALAD
ALAS1
ALAS2
ALB
ALCAM
ALDH16A1
ALDH18A1
ALDH1A1
ALDH1A2
ALDH1A3
ALDH1B1
ALDH1L1
ALDH1L2
ALDH2
ALDH3A1
ALDH3A2
ALDH3B1
ALDH3B2
ALDH4A1
ALDH5A1
ALDH6A1
ALDH7A1
ALDH8A1
ALDH9A1
ALDOA
ALDOB
ALDOC
ALG1
ALG10
ALG10B
ALG11
ALG12
ALG13
ALG14
ALG1L
ALG1L2
ALG2
ALG3
ALG5
ALG6
ALG8
ALG9
ALK
ALKBH1
ALKBH2
ALKBH3
ALKBH4
ALKBH5
ALKBH6
ALKBH7
ALKBH8
ALLC
ALMS1
ALMS1P
ALOX12
ALOX12B
ALOX12P2
ALOX15
ALOX15B
ALOX5
ALOX5AP
ALOXE3
ALPI
ALPK1
ALPK2
ALPK3
ALPL
ALPP
ALPPL2
ALS2
ALS2CL
ALS2CR11
ALS2CR12
ALX1
ALX3
ALX4
AMACR
AMBN
AMBP
AMBRA1
AMD1
AMDHD1
AMDHD2
AMELX
AMELY
AMFR
AMH
AMHR2
AMICA1
AMIGO1
AMIGO2
AMIGO3
AMMECR1
AMMECR1L
AMN
AMN1
AMOT
AMOTL1
AMOTL2
AMPD1
AMPD2
AMPD3
AMPH
AMT
AMTN
AMY1A
AMY2A
AMY2B
AMZ1
AMZ2
AMZ2P1
ANAPC1
ANAPC10
ANAPC13
ANAPC16
ANAPC2
ANAPC4
ANAPC5
ANAPC7
ANG
ANGEL1
ANGEL2
ANGPT1
ANGPT2
ANGPT4
ANGPTL1
ANGPTL2
ANGPTL3
ANGPTL4
ANGPTL5
ANGPTL6
ANGPTL7
ANK1
ANK2
ANK3
ANKAR
ANKDD1A
ANKFN1
ANKFY1
ANKH
ANKHD1
ANKHD1-EIF4EBP3
ANKIB1
ANKK1
ANKLE1
ANKLE2
ANKMY1
ANKMY2
ANKRA2
ANKRD1
ANKRD10
ANKRD11
ANKRD12
ANKRD13A
ANKRD13B
ANKRD13C
ANKRD13D
ANKRD16
ANKRD17
ANKRD2
ANKRD20A3
ANKRD20A4
ANKRD22
ANKRD23
ANKRD24
ANKRD26
ANKRD26P1
ANKRD27
ANKRD28
ANKRD29
ANKRD30A
ANKRD30B
ANKRD31
ANKRD32
ANKRD33
ANKRD34A
ANKRD34B
ANKRD34C
ANKRD35
ANKRD36
ANKRD36B
ANKRD36BP1
ANKRD37
ANKRD39
ANKRD40
ANKRD42
ANKRD44
ANKRD45
ANKRD46
ANKRD49
ANKRD50
ANKRD52
ANKRD53
ANKRD54
ANKRD55
ANKRD6
ANKRD7
ANKRD9
ANKS1A
ANKS1B
ANKS3
ANKS4B
ANKS6
ANKZF1
ANLN
ANO1
ANO10
ANO2
ANO3
ANO4
ANO5
ANO6
ANO7
ANO8
ANO9
ANP32A
ANP32B
ANP32C
ANP32D
ANP32E
ANPEP
ANTXR1
ANTXR2
ANTXRL
ANXA1
ANXA10
ANXA11
ANXA13
ANXA2
ANXA2P1
ANXA2P2
ANXA2P3
ANXA3
ANXA4
ANXA5
ANXA6
ANXA7
ANXA8
ANXA8L1
ANXA8L2
ANXA9
AOAH
AOC2
AOC3
AOX1
AOX2P
AP1AR
AP1B1
AP1G1
AP1G2
AP1M1
AP1M2
AP1S1
AP1S2
AP1S3
AP2A1
AP2A2
AP2B1
AP2M1
AP2S1
AP3B1
AP3B2
AP3D1
AP3M1
AP3M2
AP3S1
AP3S2
AP4B1
AP4E1
AP4M1
AP4S1
APAF1
APBA1
APBA2
APBA3
APBB1
APBB1IP
APBB2
APBB3
APC
APC2
APCDD1
APCDD1L
APCS
APEH
APEX1
APEX2
APH1A
APH1B
API5
APIP
APITD1
APLF
APLN
APLNR
APLP1
APLP2
APOA1BP
APOA2
APOA4
APOA5
APOB
APOBEC1
APOBEC2
APOBEC3A
APOBEC3B
APOBEC3C
APOBEC3D
APOBEC3F
APOBEC3G
APOBEC3H
APOBEC4
APOC1
APOC1P1
APOC2
APOC3
APOC4
APOD
APOE
APOF
APOH
APOL1
APOL2
APOL3
APOL4
APOL5
APOL6
APOLD1
APOO
APOOL
APP
APPBP2
APPL1
APPL2
APRT
APTX
AQP1
AQP10
AQP11
AQP12A
AQP12B
AQP2
AQP3
AQP4
AQP5
AQP6
AQP7
AQP7P1
AQP7P3
AQP8
AQP9
AQPEP
AQR
AR
ARAF
ARAP1
ARAP2
ARAP3
ARC
ARCN1
AREG
ARF1
ARF3
ARF4
ARF5
ARF6
ARFGAP1
ARFGAP2
ARFGAP3
ARFGEF1
ARFGEF2
ARFIP1
ARFIP2
ARFRP1
ARG1
ARG2
ARGFX
ARGFXP2
ARGLU1
ARHGAP1
ARHGAP10
ARHGAP11A
ARHGAP11B
ARHGAP12
ARHGAP15
ARHGAP17
ARHGAP18
ARHGAP19
ARHGAP20
ARHGAP21
ARHGAP22
ARHGAP23
ARHGAP24
ARHGAP25
ARHGAP26
ARHGAP27
ARHGAP28
ARHGAP29
ARHGAP30
ARHGAP31
ARHGAP32
ARHGAP33
ARHGAP36
ARHGAP39
ARHGAP4
ARHGAP42
ARHGAP5
ARHGAP6
ARHGAP8
ARHGAP9
ARHGDIB
ARHGDIG
ARHGEF1
ARHGEF10
ARHGEF10L
ARHGEF11
ARHGEF12
ARHGEF15
ARHGEF16
ARHGEF17
ARHGEF18
ARHGEF19
ARHGEF2
ARHGEF3
ARHGEF33
ARHGEF35
ARHGEF37
ARHGEF38
ARHGEF4
ARHGEF5
ARHGEF6
ARHGEF7
ARHGEF9
ARID1A
ARID1B
ARID2
ARID3A
ARID3B
ARID3C
ARID4A
ARID4B
ARID5A
ARID5B
ARIH1
ARIH2
ARL1
ARL10
ARL11
ARL13A
ARL13B
ARL14
ARL15
ARL16
ARL17A
ARL17B
ARL2
ARL2BP
ARL3
ARL4A
ARL4C
ARL4D
ARL5A
ARL5B
ARL5C
ARL6
ARL6IP1
ARL6IP4
ARL6IP5
ARL6IP6
ARL8A
ARL8B
ARL9
ARMC1
ARMC10
ARMC2
ARMC3
ARMC4
ARMC5
ARMC6
ARMC7
ARMC8
ARMC9
ARMCX1
ARMCX2
ARMCX3
ARMCX5
ARMCX6
ARMS2
ARNT
ARNT2
ARNTL
ARNTL2
ARPC1A
ARPC1B
ARPC2
ARPC3
ARPC4
ARPC5
ARPC5L
ARPP19
ARPP21
ARR3
ARRB1
ARRB2
ARRDC1
ARRDC2
ARRDC3
ARRDC4
ARRDC5
ARSA
ARSB
ARSD
ARSE
ARSF
ARSG
ARSH
ARSI
ARSJ
ARSK
ART1
ART3
ART4
ART5
ARTN
ARV1
ARVCF
ARX
AS3MT
ASAH1
ASAH2
ASAH2B
ASAP1
ASAP2
ASAP3
ASB1
ASB10
ASB11
ASB12
ASB13
ASB14
ASB15
ASB16
ASB17
ASB18
ASB2
ASB3
ASB4
ASB5
ASB6
ASB7
ASB8
ASB9
ASCC1
ASCC2
ASCC3
ASCL1
ASCL2
ASCL3
ASCL4
ASF1A
ASF1B
ASGR1
ASGR2
ASH1L
ASH2L
ASIP
ASL
ASNA1
ASNS
ASNSD1
ASPA
ASPDH
ASPG
ASPH
ASPHD1
ASPHD2
ASPM
ASPN
ASPRV1
ASPSCR1
ASRGL1
ASS1
ASTE1
ASTL
ASTN1
ASTN2
ASXL1
ASXL2
ASXL3
ASZ1
ATAD1
ATAD2
ATAD2B
ATAD3A
ATAD3B
ATAD3C
ATAD5
ATCAY
ATE1
ATF1
ATF2
ATF3
ATF4
ATF5
ATF6
ATF7
ATF7IP
ATF7IP2
ATG10
ATG12
ATG16L1
ATG16L2
ATG2A
ATG2B
ATG3
ATG4A
ATG4C
ATG4D
ATG5
ATG7
ATG9A
ATG9B
ATHL1
ATIC
ATL1
ATL2
ATL3
ATM
ATMIN
ATN1
ATOH1
ATOH7
ATOH8
ATOX1
ATP10A
ATP10B
ATP10D
ATP11A
ATP11B
ATP11C
ATP12A
ATP13A1
ATP13A2
ATP13A3
ATP13A4
ATP13A5
ATP1A1
ATP1A2
ATP1A3
ATP1A4
ATP1B1
ATP1B2
ATP1B3
ATP1B4
ATP2A1
ATP2A2
ATP2A3
ATP2B1
ATP2B2
ATP2B3
ATP2B4
ATP2C1
ATP2C2
ATP4A
ATP4B
ATP5A1
ATP5B
ATP5C1
ATP5D
ATP5E
ATP5EP2
ATP5F1
ATP5G1
ATP5G2
ATP5G3
ATP5H
ATP5I
ATP5J
ATP5J2
ATP5L
ATP5L2
ATP5O
ATP5S
ATP5SL
ATP6AP1
ATP6AP1L
ATP6AP2
ATP6V0A1
ATP6V0A2
ATP6V0A4
ATP6V0B
ATP6V0C
ATP6V0D1
ATP6V0D2
ATP6V0E1
ATP6V0E2
ATP6V1A
ATP6V1B1
ATP6V1B2
ATP6V1C1
ATP6V1C2
ATP6V1D
ATP6V1E1
ATP6V1E2
ATP6V1F
ATP6V1G1
ATP6V1G3
ATP6V1H
ATP7A
ATP7B
ATP8A1
ATP8A2
ATP8B1
ATP8B2
ATP8B3
ATP8B4
ATP8B5P
ATP9A
ATP9B
ATPAF1
ATPAF2
ATPIF1
ATR
ATRIP
ATRN
ATRNL1
ATRX
ATXN1
ATXN10
ATXN1L
ATXN2
ATXN2L
ATXN3
ATXN3L
ATXN7
ATXN7L1
ATXN7L2
ATXN7L3
ATXN7L3B
ATXN8OS
AUH
AUP1
AURKA
AURKAPS1
AURKB
AURKC
AUTS2
AVEN
AVIL
AVL9
AVP
AVPI1
AVPR1A
AVPR1B
AVPR2
AWAT1
AWAT2
AXIN1
AXIN2
AXL
AZGP1
AZI1
AZI2
AZIN1
AZU1
B2M
B3GALNT1
B3GALNT2
B3GALT1
B3GALT2
B3GALT5
B3GALT6
B3GALTL
B3GAT1
B3GAT2
B3GAT3
B3GNT1
B3GNT2
B3GNT3
B3GNT4
B3GNT5
B3GNT6
B3GNT7
B3GNT8
B3GNT9
B3GNTL1
B4GALNT1
B4GALNT2
B4GALNT3
B4GALNT4
B4GALT1
B4GALT2
B4GALT3
B4GALT4
B4GALT5
B4GALT6
B4GALT7
B9D1
B9D2
BAALC
BAAT
BACE1
BACE2
BACH1
BACH2
BAD
BAG1
BAG2
BAG3
BAG4
BAG5
BAGE
BAGE2
BAHCC1
BAHD1
BAI1
BAI2
BAI3
BAIAP2
BAIAP2L1
BAIAP2L2
BAIAP3
BAK1
BAMBI
BANF1
BANF2
BANK1
BANP
BAP1
BARD1
BARHL1
BARHL2
BARX1
BARX2
BASP1
BATF
BATF2
BATF3
BAX
BAZ1A
BAZ1B
BAZ2A
BAZ2B
BBC3
BBOX1
BBS1
BBS10
BBS12
BBS2
BBS4
BBS5
BBS7
BBS9
BBX
BCAM
BCAN
BCAP29
BCAP31
BCAR1
BCAR3
BCAR4
BCAS1
BCAS2
BCAS3
BCAS4
BCAT1
BCAT2
BCCIP
BCDIN3D
BCHE
BCKDHA
BCKDHB
BCKDK
BCL10
BCL11A
BCL11B
BCL2
BCL2A1
BCL2L1
BCL2L10
BCL2L11
BCL2L12
BCL2L13
BCL2L14
BCL2L15
BCL2L2
BCL3
BCL6
BCL6B
BCL7A
BCL7B
BCL7C
BCL9
BCL9L
BCLAF1
BCMO1
BCO2
BCOR
BCORL1
BCR
BCS1L
BCYRN1
BDH1
BDH2
BDKRB1
BDKRB2
BDNF
BECN1
BEGAIN
BEND2
BEND3
BEND4
BEND5
BEND6
BEND7
BEST1
BEST2
BEST3
BEST4
BET1
BET1L
BEX1
BEX2
BEX4
BEX5
BFAR
BFSP1
BFSP2
BGLAP
BGN
BHLHA15
BHLHB9
BHLHE22
BHLHE23
BHLHE40
BHLHE41
BHMT
BHMT2
BICC1
BICD1
BICD2
BID
BIK
BIN1
BIN2
BIN3
BIRC2
BIRC3
BIRC5
BIRC6
BIRC7
BIRC8
BIVM
BLCAP
BLID
BLK
BLM
BLMH
BLNK
BLOC1S1
BLOC1S2
BLOC1S3
BLVRA
BLVRB
BLZF1
BMF
BMI1
BMP1
BMP10
BMP15
BMP2
BMP2K
BMP3
BMP4
BMP5
BMP6
BMP7
BMP8A
BMP8B
BMPER
BMPR1A
BMPR1B
BMPR2
BMS1
BMS1P4
BMS1P5
BMX
BNC1
BNC2
BNIP1
BNIP2
BNIP3
BNIP3L
BNIPL
BOC
BOD1
BOK
BOLA1
BOLA2
BOLA3
BOLL
BOP1
BPESC1
BPGM
BPHL
BPI
BPNT1
BPTF
BPY2
BRAF
BRAP
BRCA1
BRCA2
BRCC3
BRD1
BRD3
BRD4
BRD7
BRD7P3
BRD8
BRD9
BRDT
BRE
BREA2
BRF1
BRF2
BRI3
BRI3BP
BRIP1
BRIX1
BRMS1
BRMS1L
BRPF1
BRPF3
BRS3
BRSK1
BRSK2
BRWD1
BRWD3
BSCL2
BSDC1
BSG
BSN
BSND
BSPH1
BSPRY
BST1
BST2
BSX
BTAF1
BTBD1
BTBD10
BTBD11
BTBD16
BTBD17
BTBD18
BTBD19
BTBD2
BTBD3
BTBD6
BTBD7
BTBD8
BTBD9
BTC
BTD
BTF3
BTF3L4
BTG1
BTG2
BTG3
BTG4
BTK
BTLA
BTN1A1
BTN2A1
BTN2A2
BTN3A1
BTN3A2
BTN3A3
BTNL3
BTNL9
BTRC
BUB1
BUB1B
BUB3
BUD13
BUD31
BVES
BYSL
BZRAP1
BZW1
BZW2
C10orf10
C10orf105
C10orf107
C10orf11
C10orf111
C10orf113
C10orf118
C10orf12
C10orf120
C10orf128
C10orf129
C10orf131
C10orf2
C10orf25
C10orf32
C10orf35
C10orf40
C10orf53
C10orf54
C10orf55
C10orf62
C10orf67
C10orf71
C10orf76
C10orf82
C10orf88
C10orf90
C10orf91
C10orf95
C10orf99
C11orf1
C11orf16
C11orf21
C11orf24
C11orf30
C11orf31
C11orf35
C11orf40
C11orf42
C11orf45
C11orf48
C11orf49
C11orf52
C11orf53
C11orf54
C11orf57
C11orf58
C11orf63
C11orf65
C11orf68
C11orf70
C11orf71
C11orf73
C11orf74
C11orf80
C11orf82
C11orf83
C11orf84
C11orf85
C11orf86
C11orf87
C11orf88
C11orf94
C11orf95
C12orf10
C12orf23
C12orf29
C12orf36
C12orf39
C12orf4
C12orf40
C12orf42
C12orf43
C12orf44
C12orf45
C12orf49
C12orf5
C12orf50
C12orf54
C12orf56
C12orf57
C12orf60
C12orf61
C12orf65
C12orf66
C12orf68
C12orf71
C12orf73
C12orf74
C12orf75
C12orf76
C12orf77
C13orf35
C14orf1
C14orf105
C14orf119
C14orf132
C14orf142
C14orf159
C14orf166
C14orf166B
C14orf169
C14orf177
C14orf178
C14orf180
C14orf182
C14orf183
C14orf2
C14orf23
C14orf28
C14orf37
C14orf39
C14orf64
C14orf79
C14orf80
C14orf93
C15orf26
C15orf27
C15orf32
C15orf37
C15orf38
C15orf39
C15orf40
C15orf41
C15orf43
C15orf48
C15orf52
C15orf53
C15orf54
C15orf56
C15orf57
C15orf59
C15orf60
C15orf61
C15orf62
C16orf11
C16orf13
C16orf3
C16orf45
C16orf46
C16orf52
C16orf58
C16orf59
C16orf62
C16orf70
C16orf71
C16orf72
C16orf74
C16orf78
C16orf80
C16orf82
C16orf86
C16orf87
C16orf89
C16orf90
C16orf91
C16orf92
C16orf93
C17orf100
C17orf102
C17orf103
C17orf104
C17orf105
C17orf107
C17orf47
C17orf49
C17orf50
C17orf51
C17orf53
C17orf58
C17orf59
C17orf62
C17orf64
C17orf66
C17orf67
C17orf70
C17orf72
C17orf74
C17orf75
C17orf77
C17orf78
C17orf80
C17orf82
C17orf85
C17orf89
C17orf96
C17orf97
C17orf98
C17orf99
C18orf21
C18orf25
C18orf32
C18orf54
C18orf56
C18orf8
C19orf10
C19orf12
C19orf18
C19orf24
C19orf25
C19orf26
C19orf33
C19orf35
C19orf38
C19orf40
C19orf43
C19orf44
C19orf45
C19orf47
C19orf48
C19orf52
C19orf53
C19orf54
C19orf55
C19orf57
C19orf59
C19orf60
C19orf66
C19orf69
C19orf70
C19orf71
C19orf73
C19orf77
C1D
C1GALT1
C1GALT1C1
C1orf100
C1orf101
C1orf105
C1orf106
C1orf109
C1orf110
C1orf111
C1orf112
C1orf115
C1orf116
C1orf122
C1orf123
C1orf127
C1orf131
C1orf141
C1orf146
C1orf158
C1orf159
C1orf162
C1orf168
C1orf170
C1orf172
C1orf173
C1orf174
C1orf177
C1orf180
C1orf185
C1orf186
C1orf189
C1orf192
C1orf194
C1orf198
C1orf200
C1orf204
C1orf21
C1orf210
C1orf213
C1orf216
C1orf220
C1orf226
C1orf227
C1orf228
C1orf229
C1orf27
C1orf35
C1orf43
C1orf50
C1orf51
C1orf52
C1orf53
C1orf54
C1orf56
C1orf61
C1orf63
C1orf64
C1orf65
C1orf68
C1orf74
C1orf85
C1orf86
C1orf87
C1orf94
C1orf95
C1QA
C1QB
C1QBP
C1QC
C1QL1
C1QL2
C1QL3
C1QL4
C1QTNF1
C1QTNF2
C1QTNF3
C1QTNF4
C1QTNF6
C1QTNF7
C1QTNF8
C1QTNF9
C1QTNF9B
C1R
C1RL
C1S
C20orf112
C20orf141
C20orf144
C20orf166
C20orf173
C20orf194
C20orf195
C20orf196
C20orf197
C20orf201
C20orf202
C20orf203
C20orf24
C20orf26
C20orf27
C20orf85
C20orf96
C21orf119
C21orf128
C21orf15
C21orf2
C21orf33
C21orf49
C21orf54
C21orf58
C21orf59
C21orf62
C21orf67
C21orf88
C21orf90
C21orf91
C22orf15
C22orf23
C22orf24
C22orf26
C22orf29
C22orf31
C22orf34
C22orf39
C22orf42
C22orf43
C22orf46
C2CD2
C2CD2L
C2CD3
C2CD4A
C2CD4B
C2CD4C
C2CD4D
C2orf15
C2orf16
C2orf27A
C2orf27B
C2orf40
C2orf42
C2orf43
C2orf44
C2orf47
C2orf48
C2orf49
C2orf50
C2orf53
C2orf54
C2orf57
C2orf61
C2orf62
C2orf66
C2orf68
C2orf69
C2orf70
C2orf71
C2orf72
C2orf73
C2orf74
C2orf76
C2orf78
C2orf80
C2orf81
C2orf82
C2orf83
C2orf88
C3
C3AR1
C3orf14
C3orf17
C3orf18
C3orf20
C3orf22
C3orf27
C3orf30
C3orf33
C3orf35
C3orf36
C3orf38
C3orf43
C3orf49
C3orf52
C3orf55
C3orf58
C3orf62
C3orf65
C3orf67
C3orf70
C3orf72
C3orf79
C3P1
C4BPA
C4BPB
C4orf17
C4orf19
C4orf21
C4orf22
C4orf26
C4orf27
C4orf29
C4orf3
C4orf32
C4orf33
C4orf36
C4orf40
C4orf45
C4orf46
C4orf47
C4orf48
[truncated: 16,439 more rows]

## Sheet: S2
patient	cancer type	MSI status	methylation subtype	MLH1 silencing	expression subtype
TCGA-A6-2676*	colon	MSI-H	CIMP.H	1	MSI/CIMP
TCGA-A6-2678	colon	MSS	other	0	other
TCGA-A6-3807	colon	MSS	other	0	MSI/CIMP
TCGA-AA-3514	colon	MSS	other	0	MSI/CIMP
TCGA-AA-3516*	colon	MSI-H	CIMP.H	1	MSI/CIMP
TCGA-AA-3529	colon	MSS	other	0	other
TCGA-AA-3548	colon	MSS	other	0	other
TCGA-AA-3549	colon	MSS	other	0	other
TCGA-AA-3555	colon	MSS	other	0	MSI/CIMP
TCGA-AA-3664*	colon	MSS	CIMP.H	1	MSI/CIMP
TCGA-AA-3666	colon	MSS	other	0	other
TCGA-AA-3861	colon	MSS	other	0	other
TCGA-AA-3947*	colon	MSI-H	CIMP.H	1	MSI/CIMP
TCGA-AA-3956	colon	MSS	other	0	other
TCGA-AA-3968	colon	MSS	other	0	other
TCGA-AA-A00U	colon	MSS	other	0	other
TCGA-AA-A00Z	colon	MSS	other	0	other
TCGA-AF-2691	rectum	MSS	other	0	other
TCGA-AF-2692	rectum	MSS	other	0	other
TCGA-AG-3574	rectum	MSS	other	0	other
TCGA-AG-3728	rectum	MSS	other	0	MSI/CIMP
TCGA-AG-3878	rectum	MSS	other	0	MSI/CIMP
TCGA-AG-3887	rectum	MSS	other	0	other
TCGA-AG-3892	rectum	MSS	other	0	other
TCGA-AG-3894	rectum	MSS	other	0	other
TCGA-AG-3909	rectum	MSS	other	0	other
TCGA-AG-4001	rectum	MSS	other	0	other
TCGA-AG-4005	rectum	MSS	other	0	other
TCGA-AG-4007	rectum	MSS	other	0	other
TCGA-AG-4008	rectum	MSS	other	0	other
TCGA-AG-4015	rectum	MSS	other	0	other
TCGA-AG-A002	rectum	MSS	other	0	MSI/CIMP
TCGA-AG-A00Y	rectum	MSS	other	0	other
TCGA-AG-A011	rectum	MSS	other	0	other
TCGA-AG-A032	rectum	MSS	other	0	other
List of genomes analyzed in this study.
The first column indicates genome sequence IDs, as indicated in the Cancer Genome Atlas data portal, the second column shows cancer type (colon or rectal).
Following columns are various indicators of MSI status: methylation subtype, MLH1 silencing and expression subtype.
Tumors classified as MSI are shown with a star after their name.

## Sheet: S3
pathway	gene	pathway	gene	pathway		List of genes involved in cancer pathways.
Wnt	APC2	TGF beta	TGFA	MAPK		The right column indicates HUGO sequence IDs, the left column the pathways they are associated with.
Wnt	APCDD1L	TGF beta	TGFB1I1	MAPK
Wnt	APCDD1	TGF beta	TGFB1	MAPK
Wnt	APCS	TGF beta	TGFB2	MAPK
Wnt	APC	TGF beta	TGFB3	MAPK
Wnt	WNT10A	TGF beta	TGFBI	MAPK
Wnt	WNT10B	TGF beta	TGFBR1	MAPK
Wnt	WNT11	TGF beta	TGFBR2	MAPK
Wnt	WNT16	TGF beta	TGFBR3	MAPK
Wnt	WNT1	TGF beta	TGFBRAP1	MAPK
Wnt	WNT2B	TGF beta	SMAD1	MAPK
Wnt	WNT2	TGF beta	SMAD2	MAPK
Wnt	WNT3A	TGF beta	SMAD3	MAPK
Wnt	WNT3	TGF beta	SMAD4	MAPK
Wnt	WNT4	TGF beta	SMAD5	MAPK
Wnt	WNT5A	TGF beta	SMAD6	MAPK
Wnt	WNT5B	TGF beta	SMAD7	MAPK
Wnt	WNT6	TGF beta	SMAD9	MAPK
Wnt	WNT7A	TGF beta	TNFRSF1A	MAPK
Wnt	WNT7B	TGF beta	TNFRSF1B	MAPK
Wnt	WNT8A	TGF beta	ACVR1B	MAPK
Wnt	WNT8B	TGF beta	ACVR1C	MAPK
Wnt	WNT9A	TGF beta	ACVR1	MAPK
Wnt	WNT9B	TGF beta	ACVR2A	MAPK
Wnt	CTNNB1	TGF beta	ACVR2B	MAPK
Wnt	CTNNBL1	TGF beta	ACVRL1	MAPK
Wnt	AXIN1	TGF beta	BMPR1A	MAPK
Wnt	AXIN2	TGF beta	BMPR1B	MAPK
Wnt	GSK3A	TGF beta	HRAS	MAPK
Wnt	GSK3B	p53	TP53AIP1	MAPK
Wnt	BTRC	p53	TP53BP1	MAPK
Wnt	CSNK1A1L	p53	TP53BP2	MAPK
Wnt	CSNK1A1	p53	TP53I11	MAPK
Wnt	CSNK1D	p53	TP53I13	MAPK
Wnt	CSNK1E	p53	TP53I3	MAPK
Wnt	CSNK1G1	p53	TP53INP1	MAPK
Wnt	CSNK1G2	p53	TP53INP2	MAPK
Wnt	CSNK1G3	p53	TP53RK	MAPK
Wnt	DVL1	p53	TP53TG1	MAPK
Wnt	DVL2	p53	TP53TG3B	MAPK
Wnt	DVL3	p53	TP53TG5	MAPK
Wnt	TCF12	p53	TP53	MAPK
Wnt	TCF15	p53	MDM2	MAPK
Wnt	TCF21	p53	ATMIN	MAPK
Wnt	TCF23	p53	ATM	MAPK
Wnt	TCF25	p53	CASP10	MAPK
Wnt	TCF3	p53	CASP12	MAPK
Wnt	TCF4	p53	CASP14	MAPK
Wnt	TCF7L1	p53	CASP1	MAPK
Wnt	TCF7L2	p53	CASP2	MAPK
Wnt	TCF7	p53	CASP3	MAPK
Wnt	TCFL5	p53	CASP4	MAPK
Wnt	TLE1	p53	CASP5	MAPK
Wnt	TLE2	p53	CASP6	MAPK
Wnt	TLE3	p53	CASP7	MAPK
Wnt	TLE4	p53	CASP8	MAPK
Wnt	TLE6	p53	CASP9	MAPK
Wnt	CREBBP	p53	FASLG	MAPK
Wnt	EP300	p53	FASN	MAPK
Wnt	LRP10	p53	FASTKD1	MAPK
Wnt	LRP11	p53	FASTKD2	MAPK
Wnt	LRP12	p53	FASTKD3	MAPK
Wnt	LRP1B	p53	FASTKD5	MAPK
Wnt	LRP1	p53	FASTK	MAPK
Wnt	LRP4	p53	FAS	MAPK
Wnt	LRP5L	p53	CDC20B	MAPK
Wnt	LRP5	p53	CDC20	MAPK
Wnt	LRP6	p53	CDC23	MAPK
Wnt	LEF1	p53	CDC25A	MAPK
Wnt	MT1B	p53	CDC25B	MAPK
Wnt	NKD1	p53	CDC25C	MAPK
Wnt	NKD2	p53	CDC26	MAPK
Wnt	DKK1	p53	CDC27	MAPK
Wnt	DKK2	p53	BAX	MAPK
Wnt	DKK3	p53	NOXA1	MAPK
Wnt	DKK4	p53	BBC3	MAPK
Wnt	CTBP1	p53	CHEK1	MAPK
Wnt	CTBP2	p53	CHEK2	MAPK
Wnt	SFRP1	p53	SIRT1	MAPK
Wnt	SFRP2	p53	CDK10	MAPK
Wnt	SFRP4	p53	CDK11A	MAPK
Wnt	SFRP5	p53	CDK11B	MAPK
Wnt	RHOA	p53	CDK12	MAPK
Wnt	RTKN2	p53	CDK13	MAPK
Wnt	RTKN	p53	CDK14	MAPK
Wnt	CDX2	p53	CDK15	MAPK
Wnt	FBXW2	p53	CDK16	MAPK
mTOR	PIP4K2A	p53	CDK17	MAPK
mTOR	PIP4K2B	p53	CDK18	MAPK
mTOR	PIP4K2C	p53	CDK19	MAPK
mTOR	PIP5K1A	p53	CDK1	MAPK
mTOR	PIP5K1B	p53	CDK20	MAPK
mTOR	PIP5K1C	p53	CDK2	MAPK
mTOR	PIP5K1P1	p53	CDK3	MAPK
mTOR	PIP5KL1	p53	CDK4	MAPK
mTOR	PIPOX	p53	CDK5	MAPK
mTOR	PIPSL	p53	CDK6	MAPK
mTOR	PIP	p53	CDK8	MAPK
mTOR	PTENP1	p53	CDK9	MAPK
mTOR	PTEN	p53	CDKL1	MAPK
mTOR	MTOR	p53	CDKL2	MAPK
mTOR	IGF1R	p53	CDKL3	MAPK
mTOR	IGF1	p53	CDKL4	MAPK
mTOR	IGF2R	p53	CDKL5	MAPK
mTOR	IGF2	p53	CDKN1A	MAPK
mTOR	IRS1	p53	CDKN1B	MAPK
mTOR	IRS2	p53	CDKN1C	MAPK
mTOR	IRS4	p53	CDKN2A	MAPK
mTOR	PIK3AP1	p53	CDKN2B	MAPK
mTOR	PIK3C2A	p53	CDKN2C	MAPK
mTOR	PIK3C2B	p53	CDKN2D	MAPK
mTOR	PIK3C2G	p53	CDKN3	MAPK
mTOR	PIK3C3	p53	BCL2A1	MAPK
mTOR	PIK3CA	p53	BCL2L10
mTOR	PIK3CB	p53	BCL2L11
mTOR	PIK3CD	p53	BCL2L12
mTOR	PIK3CG	p53	BCL2L13
mTOR	PIK3R1	p53	BCL2L14
mTOR	PIK3R2	p53	BCL2L15
mTOR	PIK3R3	p53	BCL2L1
mTOR	PIK3R4	p53	BCL2L2
mTOR	PIK3R5	p53	BCL2
mTOR	PIK3R6	p53	CCNE1
mTOR	PDK1	p53	CCNE2
mTOR	PDK2	p53	CCND1
mTOR	PDK3	p53	CCND2
mTOR	PDK4	p53	CCND3
mTOR	AKT1
mTOR	AKT2
mTOR	AKT3
mTOR	STK11
